# Supplementary material for: FTO and PLAG1 Genes Expression and FTO Methylation Predict Changes in Circulating Levels of Adipokines and Gastrointestinal Peptides in Children
Source: Nutrients. 2021 Oct 13;13(10):3585. doi: 10.3390/nu13103585 (PMC8538237; doi:10.3390/nu13103585)
Supplement: Supplementary file 1 [file nutrients-13-03585-s001.zip]

Archive with 1 entries (1 files):
- nutrients-1374005-supplementary.pdf
